# Supplementary material for: The miRNA Content of Bone Marrow-Derived Extracellular Vesicles Contributes to Protein Pathway Alterations Involved in Ionising Radiation-Induced Bystander Responses
Source: Int J Mol Sci. 2023 May 11;24(10):8607. doi: 10.3390/ijms24108607 (PMC10218377; doi:10.3390/ijms24108607)
Supplement: Supplementary file 1 [file ijms-24-08607-s001.zip]

Archive with 13 entries (13 files):
- Supplementary Figure S1.pdf
- Supplementary Figure S2.pdf
- Supplementary Figure S3.pdf
- Supplementary Table S1.pdf
- Supplementary Table S10.pdf
- Supplementary Table S2.pdf
- Supplementary Table S3.pdf
- Supplementary Table S4.pdf
- Supplementary Table S5.pdf
- Supplementary Table S6.pdf
- Supplementary Table S7.pdf
- Supplementary Table S8.pdf
- Supplementary Table S9.pdf
